# Supplementary material for: Defense of Milkweed Bugs (Heteroptera: Lygaeinae) against Predatory Lacewing Larvae Depends on Structural Differences of Sequestered Cardenolides
Source: Insects. 2020 Jul 31;11(8):485. doi: 10.3390/insects11080485 (PMC7469174; doi:10.3390/insects11080485)
Supplement: Supplementary file 1 [file insects-11-00485-s001.zip]

Archive with 2 entries (2 files):
- supplementary videos/Video S1.mp4
- supplementary videos/Video S2.mp4
